# Supplementary material for: Hydrogen sulfide stimulates lipid biogenesis from glutamine that is dependent on the mitochondrial NAD(P)H pool
Source: J Biol Chem. 2021 Jul 10;297(2):100950. doi: 10.1016/j.jbc.2021.100950 (PMC8342795; doi:10.1016/j.jbc.2021.100950)
Supplement: Supplemental Table S1 [file mmc1.xlsx]

## Sheet: Control vs 1-Hour
									Control			1 Hour
		Experimental m/z	Lipid ID	Anova (p)	Highest Mean	ppm	Adduct	tR (min)	Mean	St Dev	% CV	Mean	St Dev	% CV
	1	492.478	Cer(d32:1)	0.00291418	Control	0	[M+H-H2O]+	0.665567	529.142	81.7347	15.4466	352.648	12.5283	3.55263
	2	520.511	Cer(d34:1)	0.00216409	Control	4.99511	[M+H-H2O]+	0.6551	15736.3	1435.58	9.12271	12279	48.4287	0.394403
	3	518.491	Cer(d34:2)	0.0231474	Control	3.27873	[M+H-H2O]+	0.571033	78.8222	28.8087	36.5489	40.6588	7.14807	17.5806
	4	548.539	Cer(d36:1)	0.0212807	Control	1.09381	[M+H-H2O]+	0.6551	951.806	93.7499	9.84968	785.33	62.3502	7.93937
	5	576.57	Cer(d38:1)	0.0268502	Control	2.08127	[M+H-H2O]+	0.6551	403.7	56.9517	14.1074	319.624	14.6546	4.58495
	6	624.628	Cer(d40:0)	0.00455732	Control	1.44086	[M+H]+	0.728633	458.658	87.5324	19.0845	291.468	17.998	6.17495
	7	604.603	Cer(d40:1)	0.0104324	Control	0.165398	[M+H-H2O]+	0.644617	3595.99	478.397	13.3036	2723.89	84.1321	3.08868
	8	600.571	Cer(d40:3)	0.0365585	Control	0.333016	[M+H-H2O]+	0.946233	13.6497	7.25279	53.1353	4.01531	1.63684	40.765
	9	632.635	Cer(d42:1)	0.0457364	Control	1.89683	[M+H-H2O]+	0.644617	20233.6	2687.26	13.2812	16619.6	338.159	2.0347
	10	630.619	Cer(d42:2)	0.00395077	Control	1.2686	[M+H-H2O]+	0.644617	6677.47	752.376	11.2674	5051.45	62.4413	1.23611
	11	646.62	Cer(d42:3)	0.00538671	Control	10.5163	[M+H]+	0.644617	3345.61	397.403	11.8784	2526.51	58.0945	2.2994
	12	660.663	Cer(d44:1)	0.00680227	Control	3.48134	[M+H-H2O]+	0.644617	1003.93	91.5249	9.11668	822.161	29.9577	3.64378
	13	676.657	Cer(d44:2)	0.0140496	Control	5.02468	[M+H]+	0.925283	19.1562	7.62209	39.7891	6.43908	4.81613	74.7952
	14	682.561	HexCer(d34:1)	0.0240535	Control	1.02555	[M+H-H2O]+	0.925283	1824.32	348.645	19.111	1324.46	54.8255	4.13945
	15	746.559	HexCer(d36:3)	0.0456799	1 h	7.23323	[M+Na]+	1.58863	10.3721	7.20549	69.4699	27.474	12.6261	45.9565
	16	774.591	HexCer(d38:3)	0.0096825	1 h	6.84237	[M+Na]+	1.93195	565.236	104.957	18.5686	827.05	123.475	14.9296
	17	766.653	HexCer(d40:1)	0.0429292	Control	3.00004	[M+H-H2O]+	0.85195	220.032	29.6157	13.4597	180.976	14.4723	7.99679
	18	780.638	HexCer(d40:3)	0.0185627	Control	4.61163	[M+H]+	0.76005	192.049	61.1911	31.8622	72.3442	46.138	63.7756
	19	810.677	HexCer(d42:2)	0.0170049	Control	5.42753	[M+H]+	1.85863	575.148	113.554	19.7434	396.838	19.2628	4.85407
	20	808.662	HexCer(d42:3)	0.0281912	Control	4.6991	[M+H]+	1.85863	180.366	59.6916	33.0947	102.386	5.98604	5.84653
	21	884.602	LacCer(d34:1)	0.0105598	Control	5.87832	[M+Na]+	1.84815	304.675	151.418	49.6981	104.503	11.9925	11.4758
	22	882.593	LacCer(d34:2)	0.00231215	Control	1.58624	[M+Na]+	1.85863	16.1246	9.74523	60.4371	2.8538	2.03085	71.1627
	23	677.556	SM(d32:0)	0.0172818	Control	4.57525	[M+H]+	8.98423	52.8094	18.3774	34.7995	28.4187	5.9744	21.0228
	24	675.542	SM(d32:1)	0.0116531	Control	2.22043	[M+H]+	9.33563	798.633	137.909	17.2682	564.403	24.3043	4.3062
	25	703.575	SM(d34:1)	0.010284	Control	0.568525	[M+H]+	9.14945	29337.3	3794.52	12.9341	22448.8	813.182	3.62239
	26	701.558	SM(d34:2)	0.0155636	Control	1.71048	[M+H]+	9.19135	1944.84	299.824	15.4164	1432.62	69.8501	4.8757
	27	731.603	SM(d36:1)	0.0306657	Control	3.69051	[M+H]+	8.98423	1564.87	256.424	16.3863	1224.29	37.8811	3.09412
	28	729.587	SM(d36:2)	0.034944	Control	4.79721	[M+H]+	8.97375	412.043	87.944	21.3434	302.593	22.5211	7.44268
	29	755.601	SM(d38:3)	0.0342372	Control	6.48486	[M+H]+	8.65118	26.7198	5.28749	19.7887	14.0268	10.9263	77.8961
	30	783.638	SM(d40:3)	0.0406491	Control	0.51044	[M+H]+	8.6933	17.8062	5.45246	30.6211	9.40349	6.44953	68.5865
	31	813.683	SM(d42:2)	0.0267099	Control	1.35188	[M+H]+	8.51478	10103.2	1324.44	13.1091	8203.4	365.657	4.45739
	32	678.508	PC(28:0)	0.0151959	Control	2.35812	[M+H]+	6.6776	6729.49	1579.31	23.4684	4285.39	227.748	5.31451
	33	706.542	PC(30:0)	0.0139249	Control	5.94448	[M+H]+	6.54092	54446.4	7290.49	13.3902	41959	1643.65	3.91726
	34	704.524	PC(30:1)	0.0239673	Control	2.8388	[M+H]+	6.5095	15431.2	2275.7	14.7474	11985	596.701	4.97872
	35	718.433	PC(30:5)	0.0342214	Control	12.2487	[M+Na]+	6.39665	53.5655	8.61822	16.0891	39.8135	7.26304	18.2427
	36	732.558	PC(32:1)	0.00892852	Control	5.86988	[M+H]+	6.3757	175678	17449.7	9.93279	142813	3360.84	2.35332
	37	730.54	PC(32:2)	0.00940839	Control	2.19017	[M+H]+	6.38617	13644.1	1432.11	10.4962	11030	273.603	2.48053
	38	762.595	PC(34:0)	0.0477778	Control	7.86781	[M+H]+	6.59357	272.907	58.5988	21.4721	205.502	11.4203	5.55727
	39	760.589	PC(34:1)	0.0176452	Control	4.86468	[M+H]+	6.27095	168919	14314.2	8.47401	144547	4312.09	2.98317
	40	754.535	PC(34:4)	0.00478714	Control	4.50607	[M+H]+	6.38617	33245.6	4632.95	13.9355	24090	924.086	3.83598
	41	752.52	PC(34:5)	0.0472535	Control	3.45505	[M+H]+	6.3757	2272.73	374.969	16.4986	1775.77	99.7671	5.61826
	42	786.603	PC(36:2)	0.00691487	Control	3.43249	[M+H]+	6.15788	181875	22654.6	12.4562	138707	3163.87	2.28098
	43	782.562	PC(36:4)	0.00143963	Control	9.83938	[M+H]+	6.26047	55.3952	37.2783	67.2952	2.98614	4.22304	141.421
	44	778.533	PC(36:6)	0.00234233	Control	6.93608	[M+H]+	6.22073	566.462	111.644	19.709	327.724	5.82984	1.77889
	45	776.517	PC(36:7)	1.25014e-05	Control	7.4692	[M+H]+	6.15788	82.6185	19.0341	23.0385	22.5196	5.11766	22.7253
	46	812.613	PC(38:3)	0.00174758	Control	4.55319	[M+H]+	6.08433	15640.8	2485.9	15.8936	9803.17	343.883	3.50788
	47	810.599	PC(38:4)	0.00906514	Control	1.97384	[M+H]+	5.96093	17984	2712.77	15.0844	13331	163.864	1.2292
	48	808.583	PC(38:5)	0.001622	Control	2.10244	[M+H]+	5.97142	16433.6	1774.41	10.7975	12170.1	369.417	3.03545
	49	806.568	PC(38:6)	0.0381339	Control	2.10769	[M+H]+	5.99237	10192.8	1476.5	14.4857	8290.89	383.591	4.62665
	50	804.55	PC(38:7)	0.0192226	Control	4.72311	[M+H]+	6.06338	4537.15	880.749	19.4119	3274.66	143.62	4.38581
	51	800.526	PC(38:9)	0.0299007	Control	4.49706	[M+H]+	6.46997	69.6296	22.3524	32.1018	42.4822	4.7408	11.1595
	52	844.677	PC(40:1)	0.0316658	Control	2.72293	[M+H]+	5.98188	1231.2	312.548	25.3856	808.61	43.0877	5.32861
	53	842.663	PC(40:2)	0.0226937	Control	0.8307	[M+H]+	6.03188	785.774	161.066	20.4978	544.47	38.3778	7.04864
	54	840.64	PC(40:3)	0.00527325	Control	9.27856	[M+H]+	6.01093	643.568	157.048	24.4027	350.266	17.0449	4.86625
	55	834.596	PC(40:6)	0.00120243	Control	5.03235	[M+H]+	5.90855	16140.4	2199.79	13.6291	10767.8	361.475	3.35701
	56	832.581	PC(40:7)	0.00953523	Control	4.80431	[M+H]+	5.90855	10348.3	1541.36	14.8948	7722.51	185.197	2.39814
	57	872.706	PC(42:1)	0.0453987	Control	5.04176	[M+H]+	5.89807	3117.97	1013.66	32.5103	1874.69	149.661	7.98325
	58	870.69	PC(42:2)	0.0229842	Control	4.82373	[M+H]+	5.96093	756.202	233.166	30.8338	434.001	27.407	6.31497
	59	868.674	PC(42:3)	0.0229545	Control	5.87098	[M+H]+	5.99237	211.9	84.0448	39.6624	92.3032	3.90616	4.23188
	60	864.641	PC(42:5)	0.00489162	Control	7.2862	[M+H]+	5.93998	846.664	266.198	31.4409	367.687	9.12677	2.48221
	61	862.628	PC(42:6)	0.00191179	Control	4.98474	[M+H]+	5.93998	553.447	124.748	22.5402	299.471	18.6949	6.24263
	62	860.613	PC(42:7)	0.000324567	Control	3.95066	[M+H]+	5.87712	734.004	94.9001	12.9291	479.609	17.1794	3.58196
	63	900.735	PC(44:1)	0.0496184	Control	7.43832	[M+H]+	5.83522	1645.5	667.928	40.5912	887.554	119.771	13.4945
	64	898.72	PC(44:2)	0.0243124	Control	6.34231	[M+H]+	5.87712	579.819	243.039	41.9164	269.215	52.327	19.4369
	65	896.703	PC(44:3)	0.00247988	Control	8.14087	[M+H]+	5.89807	221.333	102.687	46.3946	57.4744	21.4476	37.3168
	66	894.689	PC(44:4)	0.00805767	Control	5.81204	[M+H]+	5.72233	278.654	82.1543	29.4826	131.889	4.56309	3.45979
	67	892.67	PC(44:5)	0.00611672	Control	9.5219	[M+H]+	5.77235	117.867	39.4236	33.4475	46.9395	6.84323	14.5788
	68	884.61	PC(44:9)	0.00902199	Control	7.46086	[M+H]+	5.81427	181.906	66.23	36.409	78.3277	11.8759	15.1618
	69	922.718	PC(46:4)	0.0066225	Control	8.99509	[M+H]+	5.65948	338.262	109.549	32.386	147.762	18.0596	12.222
	70	946.717	PC(48:6)	0.000364545	Control	9.50645	[M+H]+	5.62805	46.2955	26.1959	56.5841	3.66656	3.33002	90.8215
	71	714.54	PC(O-30:0)	0.0463041	Control	1.6794	[M+Na]+	6.27095	122.918	26.2662	21.3689	87.4499	15.2778	17.4704
	72	690.542	PC(O-30:1)/PC(P-30:0)	0.0317927	Control	1.88258	[M+H]+	6.3338	4728.91	564.275	11.9325	3921.74	112.788	2.87596
	73	718.574	PC(O-32:1)/PC(P-32:0)	0.0338107	Control	0.556658	[M+H]+	6.4176	140164	14223.4	10.1477	120009	2704.11	2.25325
	74	744.586	PC(O-34:2)/PC(P-34:1)	0.0470254	Control	5.23778	[M+H]+	5.85617	138.085	30.1602	21.8417	100.352	22.041	21.9638
	75	740.554	PC(O-34:4)/PC(P-34:3)	0.0331957	Control	6.75166	[M+H]+	6.23142	1670.01	446.35	26.7274	1062.93	51.6328	4.8576
	76	774.63	PC(O-36:1)/PC(P-36:0)	0.0227442	Control	9.81105	[M+H]+	6.21025	36665	4891.92	13.3422	29167	643.793	2.20727
	77	794.595	PC(O-36:2)/PC(P-36:1)	0.0493313	Control	10.3196	[M+Na]+	6.1893	7122.83	1750.16	24.5711	4983.12	155.255	3.11561
	78	770.602	PC(O-36:3)/PC(P-36:2)	0.029276	Control	5.06095	[M+H]+	6.19978	11908.9	1738.83	14.6011	9360.11	366.815	3.91892
	79	768.588	PC(O-36:4)/PC(P-36:3)	0.0416784	Control	2.34195	[M+H]+	6.08433	22584.8	3363.6	14.8932	18060.5	490.989	2.71859
	80	766.573	PC(O-36:5)/PC(P-36:4)	0.0078327	Control	2.34811	[M+H]+	5.90855	2724.58	518.857	19.0436	1773.1	82.8027	4.66994
	81	802.663	PC(O-38:1)/PC(P-38:0)	0.0257452	Control	6.47839	[M+H]+	6.11577	5855.63	862.639	14.7318	4568.09	168.835	3.69595
	82	796.617	PC(O-38:4)/PC(P-38:3)	0.0293466	Control	5.52333	[M+H]+	5.98188	19750.8	3139	15.8931	15139.3	215.12	1.42094
	83	794.603	PC(O-38:5)/PC(P-38:4)	0.0272086	Control	4.02715	[M+H]+	5.98188	15704.7	2525.37	16.0803	11951.9	69.9915	0.585611
	84	792.587	PC(O-38:6)/PC(P-38:5)	0.0346264	Control	3.91123	[M+H]+	6.01093	7163.68	1356.01	18.9289	5289.02	295.343	5.58408
	85	832.71	PC(O-40:0)	0.0283331	Control	6.00445	[M+H]+	6.07387	1951.74	439.27	22.5065	1323.28	57.7779	4.36626
	86	824.646	PC(O-40:4)/PC(P-40:3)	0.0151988	Control	8.12463	[M+H]+	5.90855	929.69	168.372	18.1105	635.756	41.4548	6.52056
	87	820.616	PC(O-40:6)/PC(P-40:5)	0.0473986	Control	6.94595	[M+H]+	5.91903	11061	2245.23	20.2985	8169.09	154.47	1.89091
	88	856.712	PC(O-42:2)/PC(P-42:1)	0.0293601	Control	4.31882	[M+H]+	5.99237	2619.3	513.5	19.6045	1894.61	44.8547	2.3675
	89	848.645	PC(O-42:6)/PC(P-42:5)	0.020039	Control	9.19104	[M+H]+	5.83522	1398.78	304.295	21.7542	935.487	30.5172	3.26217
	90	882.728	PC(O-44:3)/PC(P-44:2)	0.047773	Control	3.85168	[M+H]+	5.85617	135.416	38.028	28.0824	83.4325	17.5116	20.989
	91	880.709	PC(O-44:4)/PC(P-44:3)	0.0395767	Control	6.92619	[M+H]+	5.90855	344.656	80.9725	23.4937	237.169	17.1817	7.24447
	92	876.676	PC(O-44:6)/PC(P-44:5)	0.0285954	Control	9.46749	[M+H]+	5.76187	194.383	56.1978	28.9109	109.888	0.769785	0.700515
	93	662.511	PC(P-28:0)	0.0384409	Control	1.50941	[M+H]+	6.48045	39.7883	10.4782	26.3349	26.9537	3.18318	11.8098
	94	716.556	PC(P-32:1)	0.0300938	Control	3.90756	[M+H]+	6.19978	10451.5	1344.4	12.8632	8541.53	315.217	3.6904
	95	764.556	PC(P-36:5)	0.00951908	Control	4.18542	[M+H]+	5.92952	194.085	49.3896	25.4475	111.482	8.95572	8.0333
	96	790.572	PC(P-38:6)/PC(O-36:4)	0.0172263	Control	2.78279	[M+H]+	5.85617	1234.94	285.938	23.1541	788.022	19.0057	2.41183
	97	818.601	PC(P-40:6)	0.00797512	Control	5.61931	[M+H]+	5.91903	5917.22	1008.49	17.0433	4161.01	85.8639	2.06353
	98	846.64	PC(P-42:6)	0.0128577	Control	3.3072	[M+H]+	5.71185	178.845	50.762	28.3833	96.7212	13.8383	14.3074
	99	438.296	LPE(P-16:0)	0.0151969	Control	3.87864	[M+H]+	6.36522	34.6543	26.8194	77.3913	5.601	4.0644	72.5657
	100	566.418	LPE(24:0)	0.00520947	Control	0.88274	[M+H]+	6.22073	48.2916	8.75362	18.1266	32.5959	3.36174	10.3134
	101	690.507	PE(32:1)	0.0280232	Control	0.724106	[M+H]+	4.2884	1623.6	271.963	16.7506	1253.4	34.5702	2.75812
	102	718.538	PE(34:1)	0.0272798	Control	0.417514	[M+H]+	4.21745	5674.05	927.499	16.3463	4368.98	174.181	3.98677
	103	716.523	PE(34:2)	0.0398585	Control	0.279126	[M+H]+	4.20697	4464.25	722.548	16.1852	3526.67	207.379	5.8803
	104	744.553	PE(36:2)	0.0150417	Control	1.07447	[M+H]+	4.12317	18330.7	2735.43	14.9226	13770.6	636.846	4.62467
	105	740.522	PE(36:4)	0.00484266	Control	0.540159	[M+H]+	4.03937	4760.89	935.778	19.6555	2974.69	200.695	6.74676
	106	738.507	PE(36:5)	0.0108416	Control	0.677042	[M+H]+	4.04985	796.336	162.806	20.4444	520.007	18.6122	3.57921
	107	768.552	PE(38:4)	0.0114671	Control	1.95172	[M+H]+	3.95775	28572.6	5675.8	19.8645	19001.7	537.014	2.82614
	108	766.536	PE(38:5)	0.00835947	Control	2.21776	[M+H]+	3.94727	9960.54	1692.8	16.995	6902.87	179.554	2.60115
	109	764.519	PE(38:6)	0.00489518	Control	4.57802	[M+H]+	3.98937	1644.86	319.959	19.452	1053.98	32.9434	3.12563
	110	784.485	PE(40:10)	0.00397377	Control	7.5208	[M+H]+	4.03937	227.927	27.719	12.1614	171.522	4.55078	2.65318
	111	788.515	PE(40:8)	0.0470635	Control	9.51146	[M+H]+	4.12317	2049.76	195.613	9.54323	1789.89	83.804	4.68208
	112	812.515	PE(42:10)	0.0125146	Control	9.23051	[M+H]+	3.95775	3004.29	505.709	16.8329	2146.09	71.581	3.33542
	113	810.499	PE(42:11)	0.0121397	Control	9.25347	[M+H]+	3.94727	811.847	79.8037	9.82991	677.294	16.4252	2.42513
	114	824.609	PE(42:4)	0.00944351	Control	8.97387	[M+H]+	3.80043	113.802	37.3751	32.8423	53.5177	8.19959	15.3213
	115	852.644	PE(44:4)	0.0215182	Control	3.98758	[M+H]+	3.72933	170.065	81.2973	47.8036	62.3583	1.24163	1.99112
	116	904.686	PE(48:6)	0.0149002	1 h	7.62701	[M+H]+	3.65602	403.544	34.0232	8.43111	475.809	32.6665	6.86546
	117	980.701	PE(54:10)	0.0189895	1 h	9.48292	[M+H]+	4.18602	139.173	54.5494	39.1953	248.189	54.2996	21.8784
	118	702.543	PE(O-34:2)/PE(P-34:1)	0.0131257	Control	0.56936	[M+H]+	4.0708	9001.55	2114.42	23.4895	5649.37	160.986	2.84963
	119	700.527	PE(O-34:3)/PE(P-34:2)	0.0242182	Control	1.57025	[M+H]+	4.08127	2774.88	668.124	24.0776	1812.42	90.2606	4.98012
	120	698.509	PE(O-34:4)/PE(P-34:3)	0.0130741	Control	4.86749	[M+H]+	4.0289	126.655	54.4357	42.9795	44.1366	13.2253	29.9645
	121	730.572	PE(O-36:2)/PE(P-36:1)	0.0161915	Control	3.42196	[M+H]+	3.98937	3884.84	1070.4	27.5532	2305.34	114.951	4.98629
	122	726.541	PE(O-36:4)/PE(P-36:3)	0.00863693	Control	2.47749	[M+H]+	4.0708	8931.38	1322.21	14.8041	6428.12	373.136	5.80474
	123	724.528	PE(O-36:5)/PE(P-36:4)	0.0114035	Control	0.414063	[M+H]+	3.88442	41567.1	7663.65	18.4368	28623	572.762	2.00105
	124	758.602	PE(O-38:2)/PE(P-38:1)	0.0168305	Control	5.00919	[M+H]+	3.92632	172.659	69.3766	40.1813	77.8649	24.424	31.3671
	125	754.571	PE(O-38:4)/PE(P-38:3)	0.0300078	Control	4.2408	[M+H]+	3.98937	12990	2186.79	16.8344	9675.66	509.77	5.26858
	126	752.558	PE(O-38:5)/PE(P-38:4)	0.0105004	Control	1.86032	[M+H]+	3.80043	39354.4	8529.45	21.6734	25146.8	607.103	2.41423
	127	750.541	PE(O-38:6)/PE(P-38:5)	0.00867773	Control	2.93121	[M+H]+	3.8109	19992.2	3857.91	19.2971	13237.8	469.173	3.54418
	128	780.585	PE(O-40:5)/PE(P-40:4)	0.018071	Control	7.17406	[M+H]+	4.01842	2043.23	444.465	21.753	1292.73	153.692	11.8889
	129	806.598	PE(O-42:6)/PE(P-42:5)	0.00557413	Control	9.17425	[M+H]+	3.84233	104.775	46.8596	44.7238	27.4616	8.14637	29.6646
	130	674.511	PE(P-32:1)	0.0207162	Control	0.889532	[M+H]+	4.14412	2699.84	584.995	21.6678	1816.21	94.8344	5.22155
	131	696.497	PE(P-34:4)	0.0212521	Control	1.14861	[M+H]+	3.96842	12.5135	8.83638	70.6149	1.17536	1.12223	95.48
	132	722.51	PE(P-36:5)	0.0116328	Control	2.3529	[M+H]+	3.90537	3661.59	738.74	20.1754	2444.17	86.5331	3.54039
	133	748.525	PE(P-38:6)	0.0138921	Control	3.20629	[M+H]+	3.83185	16625.9	3173.65	19.0886	11506.3	276.765	2.40534
	134	776.556	PE(P-40:6)	0.0116447	Control	3.73442	[M+H]+	3.75028	10904.9	2970.72	27.2419	6310.52	292.893	4.64135
	135	804.6	PE(P-42:6)	0.00761426	1 h	11.8073	[M+H]+	4.26745	450.299	69.5924	15.4547	618.878	44.7358	7.22853
	136	832.627	PE(P-44:6)	0.00287187	1 h	6.72575	[M+H]+	3.59317	153.493	13.785	8.98085	191.772	9.21866	4.80709
	137	628.498	DG(36:7)	0.0101814	1 h	6.52354	[M+NH4]+	1.16388	303.1	42.3245	13.9639	424.404	80.4671	18.96
	138	656.525	DG(38:7)	0.0191314	1 h	0.609269	[M+NH4]+	0.862433	3.18122	5.7803	181.701	18.9582	10.7267	56.5806
	139	684.56	DG(40:7)	0.0069289	1 h	6.28144	[M+NH4]+	1.20578	43.5263	59.236	136.093	212.613	114.138	53.6834
	140	728.583	TG(42:6)	0.0184306	1 h	1.50978	[M+NH4]+	1.371	42.2526	55.8452	132.17	203.883	124.436	61.0332
	141	768.702	TG(44:0)	0.0053175	1 h	7.28495	[M+NH4]+	0.602717	374.633	14.2873	3.81368	430.43	37.644	8.74568
	142	822.752	TG(48:1)	0.00355836	1 h	3.28166	[M+NH4]+	0.591983	12920.6	682.722	5.28399	14664.4	422.756	2.88287
	143	820.737	TG(48:2)	0.00194252	1 h	2.55867	[M+NH4]+	0.591983	7026.98	472.554	6.72486	8448	406.802	4.81537
	144	818.72	TG(48:3)	0.00396808	1 h	3.90852	[M+NH4]+	0.602717	1120.95	114.746	10.2365	1438.43	127.278	8.8484
	145	850.783	TG(50:1)	0.013858	1 h	3.056	[M+NH4]+	0.591983	27789.7	1268.1	4.56321	30363.8	799.371	2.63265
	146	846.751	TG(50:3)	0.018599	1 h	3.77914	[M+NH4]+	0.591983	5264.04	543.089	10.3169	6340.56	337.427	5.32173
	147	876.799	TG(52:2)	0.0234252	1 h	2.85127	[M+NH4]+	0.591983	49336.1	2232.27	4.52461	53467.7	1601	2.99433
	148	870.753	TG(52:5)	0.001605	1 h	1.95233	[M+NH4]+	1.73528	7.69526	2.27193	29.5238	18.183	4.57996	25.1881
	149	862.7	TG(52:9)	0.00264886	Control	9.73696	[M+NH4]+	0.7391	71.1923	15.1991	21.3493	32.4891	13.6908	42.1397
	150	906.84	TG(54:1)	0.0336069	Control	9.15258	[M+NH4]+	1.03813	564.986	285.102	50.4617	259.9	67.2408	25.8718
	151	904.827	TG(54:2)	0.0165171	Control	6.63106	[M+NH4]+	1.16388	31.5354	20.8589	66.1444	7.36133	1.64378	22.33
	152	932.856	TG(56:2)	0.0473795	Control	9.11172	[M+NH4]+	1.03813	226.398	146.397	64.6636	84.0829	18.5573	22.0703
	153	922.786	TG(56:7)	0.0335677	Control	0.541838	[M+NH4]+	0.7891	27.183	17.48	64.305	6.70626	6.36531	94.916
	154	962.903	TG(58:1)	0.0429933	Control	8.8274	[M+NH4]+	1.0486	110.797	75.3622	68.0181	41.7036	6.9978	16.7798
	155	944.77	TG(58:10)	0.00678982	Control	0.317538	[M+NH4]+	0.602717	413.001	77.5236	18.7708	270.927	22.9085	8.4556
	156	950.812	TG(58:7)	0.0464924	Control	5.15346	[M+NH4]+	0.591983	15565.3	3105.43	19.951	11408	665.201	5.83101
	157	948.805	TG(58:8)	0.0445921	Control	3.37268	[M+NH4]+	0.7891	5.76837	5.56212	96.4244	0	0	NA
	158	990.933	TG(60:1)	0.000976033	Control	9.28409	[M+NH4]+	1.08003	58.8472	37.6383	63.9594	6.30452	2.83971	45.0425
	159	972.793	TG(60:10)	0.0303123	Control	8.42926	[M+NH4]+	0.591983	777.153	197.446	25.4063	483.522	27.9441	5.77928
	160	968.765	TG(60:12)	0.0209168	Control	5.57408	[M+NH4]+	0.591983	261.386	54.6262	20.8987	171.077	25.3847	14.8382
	161	988.918	TG(60:2)	0.00472804	Control	9.10078	[M+NH4]+	1.0486	101.451	86.0986	84.8674	15.9551	7.57459	47.4743
	162	978.841	TG(60:7)	0.0484256	Control	7.35558	[M+NH4]+	0.591983	1648.46	495.881	30.0815	1014.28	50.9242	5.02074
	163	976.826	TG(60:8)	0.0232774	Control	7.37076	[M+NH4]+	0.591983	1186.72	368.519	31.0535	647.448	55.8985	8.63367
	164	974.809	TG(60:9)	0.0171536	Control	8.617	[M+NH4]+	0.5815	891.626	227.085	25.4687	523.546	2.50064	0.477635
	165	1008.89	TG(62:6)	0.0227899	Control	8.1277	[M+NH4]+	0.5815	577.485	239.709	41.5092	259.958	28.2185	10.8551
	166	1006.87	TG(62:7)	0.0382426	Control	7.44875	[M+NH4]+	0.5815	296.083	115.581	39.0367	149.697	11.7928	7.87778
	167	1026.84	TG(64:11)	2.32584e-05	Control	5.55097	[M+NH4]+	0.591983	43.8069	34.3569	78.4282	0	0	NA
	168	1034.9	TG(64:7)	0.0283905	Control	7.92339	[M+NH4]+	0.5815	419.738	208.198	49.6019	157.916	18.1161	11.472

## Sheet: Control vs 3-Hour
									Control			3 Hour
		Experimental m/z	Lipid ID	Anova (p)	Highest Mean	ppm	Adduct	tR (min)	Mean	St Dev	% CV	Mean	St Dev	% CV
	1	558.484	Cer(d34:2)	0.0463087	Control	2.32772	[M+Na]+	0.6551	66.8746	14.8467	22.2009	46.0614	5.87344	12.7513
	2	746.559	HexCer(d36:3)	0.0195362	Control	7.23323	[M+Na]+	1.58863	10.3721	7.20549	69.4699	2.39554	1.6946	70.7397
	3	518.316	LPC(18:3)	0.0264175	Control	15.2414	[M+H]+	11.694	64.889	10.2922	15.8613	50.3544	1.24157	2.46566
	4	840.59	PC(P-40:6)	0.0459847	Control	2.61722	[M+Na]+	5.91903	219.204	36.6736	16.7304	162.813	33.9945	20.8794
	5	438.296	LPE(P-16:0)	0.0433409	Control	3.87864	[M+H]+	6.36522	34.6543	26.8194	77.3913	7.75733	4.11844	53.0909
	6	720.489	PE(O-34:4)/PE(P-34:3)	0.0385984	3h	7.21727	[M+Na]+	4.32008	37.3663	14.6525	39.2131	68.0502	4.11982	6.05409
	7	732.583	PE(O-36:1)/PE(P-36:0)	0.0380464	3h	9.28213	[M+H]+	4.17555	2189.81	380.389	17.3708	2804.23	227.359	8.10773
	8	746.561	PE(36:1)	0.0234935	Control	11.9212	[M+H]+	3.76887	11.0821	3.48922	31.4851	6.27024	2.66681	42.5312
	9	748.521	PE(P-38:6)	0.0468536	3h	9.2181	[M+H]+	4.24887	394.234	100.499	25.4923	563.493	40.5789	7.20132
	10	768.702	TG(44:0)	0.000876223	Control	7.28495	[M+NH4]+	0.602717	374.633	14.2873	3.81368	323.883	20.3611	6.28656
	11	780.701	TG(45:1)	0.000737524	Control	8.32578	[M+NH4]+	0.602717	123.28	12.9625	10.5147	87.9271	7.68362	8.73863
	12	794.72	TG(46:1)	0.0208839	Control	4.15239	[M+NH4]+	0.602717	3364.76	203.977	6.06214	2957.87	249.917	8.44924
	13	948.805	TG(58:8)	0.0445921	Control	3.37268	[M+NH4]+	0.7891	5.76837	5.56212	96.4244	0	0	NA

## Sheet: Control vs 6-Hour
									Control			1 Hour
		Experimental m/z	Lipid ID	Anova (p)	Highest Mean	ppm	Adduct	tR (min)	Mean	St Dev	% CV	Mean	St Dev	% CV
	1	518.492	Cer(d34:2)	0.00850299	Control	2.70013	[M+H-H2O]+	0.925283	103.347	25.213	24.3964	57.5804	20.4022	35.4325
	2	560.501	Cer(d34:1)	0.0357593	6h	0.356823	[M+Na]+	0.6551	2228.51	151.358	6.7919	2472.19	94.384	3.81783
	3	644.597	Cer(d40:1)	0.0166469	Control	2.17191	[M+Na]+	0.946233	20.328	8.05991	39.6493	7.17487	5.73703	79.9601
	4	676.657	Cer(d44:2)	0.0202159	Control	5.02468	[M+H]+	0.925283	19.1562	7.62209	39.7891	7.18697	5.44275	75.7308
	5	806.646	HexCer(d40:1)	0.0167205	Control	2.85131	[M+Na]+	0.8729	674.25	51.9907	7.71089	556.999	74.5557	13.3852
	6	836.686	HexCer(d42:0)	0.0186025	Control	10.2785	[M+Na]+	0.85195	2881.99	200.395	6.95337	2439.72	303.388	12.4353
	7	705.59	SM(d34:0)	0.0232179	Control	0.850352	[M+H]+	8.8271	7904.61	1181.53	14.9474	5811.64	1184.33	20.3786
	8	729.587	SM(d36:2)	0.0493426	Control	4.79721	[M+H]+	8.97375	412.043	87.944	21.3434	293.578	90.5585	30.8464
	9	755.601	SM(d38:3)	0.000281517	Control	6.48486	[M+H]+	8.65118	26.7198	5.28749	19.7887	11.4372	3.46598	30.3044
	10	783.643	SM(d40:3)	0.0357884	Control	7.40138	[M+H]+	8.46477	19.0375	11.9343	62.6882	5.93274	4.32213	72.8523
	11	789.679	SM(d40:0)	0.0431152	Control	6.20501	[M+H]+	8.32858	352.171	86.1301	24.4569	232.225	59.0032	25.4077
	12	532.375	LPC(O-18:0)	0.00420663	Control	2.62973	[M+Na]+	10.8517	40.0999	22.3027	55.6177	9.27472	3.31078	35.6968
	13	676.493	PC(28:1)	0.000594873	Control	3.25207	[M+H]+	6.68808	300.693	65.7985	21.8823	146.531	21.6762	14.7929
	14	688.526	PC(P-30:1)	0.0259197	Control	1.74285	[M+H]+	6.3338	93.4809	20.1402	21.5447	60.119	18.5263	30.8161
	15	690.542	PC(O-30:1)/PC(P-30:0)	0.0199917	Control	1.88258	[M+H]+	6.3338	4728.91	564.275	11.9325	3665.03	646.546	17.641
	16	692.558	PC(O-30:0)	0.0418874	Control	1.44392	[M+H]+	6.5831	22456.5	3122.18	13.9032	17717.6	3007.3	16.9736
	17	702.506	PC(30:2)	0.000806702	Control	0.427042	[M+H]+	6.5095	330.392	63.0553	19.085	174.397	41.9555	24.0575
	18	704.524	PC(30:1)	0.0112434	Control	2.8388	[M+H]+	6.5095	15431.2	2275.7	14.7474	11162.8	1727.33	15.474
	19	706.542	PC(30:0)	0.0379192	Control	5.94448	[M+H]+	6.54092	54446.4	7290.49	13.3902	43387.6	5272.87	12.1529
	20	730.54	PC(32:2)	0.0282207	Control	2.19017	[M+H]+	6.38617	13644.1	1432.11	10.4962	11116	1584.74	14.2563
	21	742.572	PC(O-34:3)/PC(P-34:2)	0.0298103	Control	3.50133	[M+H]+	6.12623	4445.82	749.911	16.8678	3327.39	510.354	15.338
	22	744.589	PC(O-34:2)/PC(P-34:1)	0.0325362	Control	1.47732	[M+H]+	6.10528	21586.5	3278.73	15.1888	16811.1	2263.81	13.4662
	23	746.602	PC(O-34:1)/PC(P-34:0)	0.0214475	Control	5.0897	[M+H]+	6.80113	365.606	110.732	30.2872	228.053	50.0295	21.9377
	24	746.602	PC(O-34:1)/PC(P-34:0)	0.0423212	Control	4.42	[M+H]+	6.31285	127804	9950.69	7.78592	111207	12114.5	10.8936
	25	748.615	PC(O-34:0)	0.0172054	Control	8.54905	[M+H]+	6.80113	290.849	152.129	52.305	136.549	47.5472	34.8207
	26	752.52	PC(34:5)	0.0249928	Control	3.45505	[M+H]+	6.3757	2272.73	374.969	16.4986	1629.63	368.314	22.6011
	27	754.535	PC(34:4)	0.0287677	Control	4.50607	[M+H]+	6.38617	33245.6	4632.95	13.9355	25405.4	4578.32	18.0211
	28	756.547	PC(34:3)	0.0220191	Control	8.45941	[M+H]+	6.68808	16.6659	12.3036	73.8251	2.29488	3.24545	141.421
	29	760.582	PC(34:1)	0.0378647	Control	4.7332	[M+H]+	6.80113	302.066	60.4823	20.0229	221.833	24.3922	10.9958
	30	762.595	PC(34:0)	0.0456424	Control	7.86781	[M+H]+	6.59357	272.907	58.5988	21.4721	197.884	47.4398	23.9735
	31	766.568	PC(O-36:5)/PC(P-36:4)	0.00749084	Control	7.95748	[M+H]+	6.31285	2446.73	268.298	10.9655	1813.64	347.962	19.1858
	32	768.583	PC(O-36:4)/PC(P-36:3)	0.00621849	Control	9.75813	[M+H]+	6.5831	33.8705	36.8118	108.684	5.31184	3.75884	70.7634
	33	768.584	PC(O-36:4)/PC(P-36:3)	0.0146701	Control	8.32693	[M+H]+	6.30237	19273.4	2166.73	11.2421	14745.9	2862.53	19.4124
	34	776.645	PC(O-36:0)	0.0179217	Control	10.1719	[M+H]+	6.24188	4451.79	638.166	14.335	3367.43	420.775	12.4954
	35	778.537	PC(36:6)	0.024574	Control	1.54135	[M+H]+	6.10528	498.07	79.1099	15.8833	361.914	86.2502	23.8317
	36	782.561	PC(36:4)	0.0128724	Control	10.7339	[M+H]+	6.54092	41.3432	21.6647	52.4021	16.9029	5.29851	31.3467
	37	792.587	PC(O-38:6)/PC(P-38:5)	0.0401262	Control	3.91123	[M+H]+	6.01093	7163.68	1356.01	18.9289	5271.43	791.025	15.0059
	38	794.595	PC(O-36:2)/PC(P-36:1)	0.0318404	Control	10.3196	[M+Na]+	6.1893	7122.83	1750.16	24.5711	4762.57	613.721	12.8863
	39	800.526	PC(38:9)	0.0022839	Control	4.49706	[M+H]+	6.46997	69.6296	22.3524	32.1018	27.9915	13.094	46.7784
	40	802.527	PC(36:5)	0.00109833	Control	10.8406	[M+Na]+	6.44902	28.883	15.5956	53.9959	5.86625	1.55529	26.5124
	41	802.533	PC(38:8)	0.0499041	Control	6.47944	[M+H]+	6.08433	420.9	136.789	32.4991	269.573	56.324	20.8938
	42	804.55	PC(38:7)	0.0337553	Control	4.72311	[M+H]+	6.06338	4537.15	880.749	19.4119	3338.74	503.483	15.08
	43	806.568	PC(38:6)	0.0337517	Control	2.10769	[M+H]+	5.99237	10192.8	1476.5	14.4857	7949.11	1445.65	18.1863
	44	814.567	PC(O-38:6)/PC(P-38:5)	0.0232224	Control	5.89266	[M+Na]+	5.83522	165.089	49.1442	29.7682	90.6801	37.9806	41.8841
	45	814.574	PC(O-38:6)/PC(P-38:5)	0.0348973	Control	2.82357	[M+Na]+	6.01093	377.812	60.4884	16.0102	274.3	72.7789	26.5326
	46	816.588	PC(O-38:5)/PC(P-38:4)	0.0325469	Control	0.367382	[M+Na]+	5.81427	617.143	134.416	21.7804	425.789	63.8368	14.9926
	47	818.601	PC(P-40:6)	0.0292778	Control	5.61931	[M+H]+	5.91903	5917.22	1008.49	17.0433	4374.6	734.497	16.79
	48	820.616	PC(O-40:6)/PC(P-40:5)	0.0427188	Control	6.94595	[M+H]+	5.91903	11061	2245.23	20.2985	8000.64	1227.3	15.34
	49	826.529	PC(40:10)	0.00130671	Control	11.1308	[M+H]+	6.02142	18.5725	18.8231	101.349	1.60456	2.26918	141.421
	50	828.681	PC(O-40:2)/PC(P-40:1)	0.0350605	Control	4.10289	[M+H]+	6.06338	1609	227.698	14.1515	1288.5	81.8396	6.35154
	51	838.626	PC(40:4)	0.00552488	Control	7.27375	[M+H]+	6.15788	54.6804	23.3822	42.7617	18.1147	1.02914	5.68127
	52	840.59	PC(P-40:6)	0.0286555	Control	2.61722	[M+Na]+	5.91903	219.204	36.6736	16.7304	143.531	63.4541	44.2093
	53	842.663	PC(40:2)	0.0188076	Control	0.8307	[M+H]+	6.03188	785.774	161.066	20.4978	531.883	68.6136	12.9001
	54	846.625	PC(O-40:4)/PC(P-40:3)	0.0340953	Control	11.6934	[M+Na]+	5.8876	188.036	43.3166	23.0364	124.405	31.5484	25.3595
	55	846.69	PC(40:0)	0.044923	Control	5.78721	[M+H]+	6.03188	949.355	267.747	28.2031	607.252	85.8846	14.1431
	56	854.563	PC(42:10)	0.0384764	Control	7.60617	[M+H]+	5.89807	737.808	208.416	28.248	494.286	100.116	20.2546
	57	854.563	PC(42:10)	0.0369911	Control	7.37213	[M+H]+	6.22073	41.0017	11.8385	28.8731	24.9741	8.29573	33.2173
	58	856.712	PC(O-42:2)/PC(P-42:1)	0.0441522	Control	4.31882	[M+H]+	5.99237	2619.3	513.5	19.6045	1928.27	251.052	13.0195
	59	878.564	PC(44:12)	0.0229299	Control	5.80489	[M+H]+	5.70138	127.226	72.8357	57.2492	45.823	26.0018	56.7441
	60	880.709	PC(O-44:4)/PC(P-44:3)	0.0199099	Control	6.92619	[M+H]+	5.90855	344.656	80.9725	23.4937	219.976	38.7497	17.6154
	61	880.711	PC(O-44:4)/PC(P-44:3)	0.0488835	Control	4.88239	[M+H]+	5.74328	174.952	35.0338	20.0248	123.841	37.4917	30.2739
	62	946.717	PC(48:6)	0.013417	Control	9.50645	[M+H]+	5.62805	46.2955	26.1959	56.5841	12.348	6.23939	50.5296
	63	504.308	LPE(20:3)	0.0332226	6h	0.793165	[M+H]+	6.79065	36.6885	7.75619	21.1406	54.9789	11.9129	21.6682
	64	566.418	LPE(24:0)	0.00286413	Control	0.88274	[M+H]+	6.22073	48.2916	8.75362	18.1266	30.3261	5.46532	18.0218
	65	734.47	PE(36:7)	0.00909353	Control	8.16909	[M+H]+	4.2884	121.511	12.1688	10.0145	83.7313	24.8191	29.6414
	66	758.602	PE(O-38:2)/PE(P-38:1)	0.0331856	Control	5.00919	[M+H]+	3.92632	172.659	69.3766	40.1813	86.4646	15.2989	17.6938
	67	760.484	PE(38:8)	0.0452839	Control	8.94159	[M+H]+	4.20697	381.716	58.8336	15.4129	300.167	51.4099	17.1271
	68	786.499	PE(40:9)	0.0235801	Control	10.2987	[M+H]+	4.13365	255.682	40.243	15.7395	187.908	37.3344	19.8685
	69	824.609	PE(42:4)	0.0397402	Control	8.97387	[M+H]+	3.80043	113.802	37.3751	32.8423	63.5833	24.4782	38.4978
	70	834.496	PE(42:10)	0.0196708	Control	10.3055	[M+Na]+	3.91585	60.8836	17.2456	28.3255	30.838	18.3525	59.5126
	71	904.686	PE(48:6)	0.0124835	6h	7.62701	[M+H]+	3.65602	403.544	34.0232	8.43111	481.704	37.641	7.81413
	72	628.498	DG(36:7)	0.0360461	6h	7.15998	[M+NH4]+	0.749583	107.554	11.6849	10.8642	131.83	19.8831	15.0824
	73	728.586	TG(42:6)	0.0306436	6h	5.21561	[M+NH4]+	1.0905	84.1422	17.9918	21.3827	119.606	15.892	13.287
	74	768.702	TG(44:0)	0.0448414	6h	7.28495	[M+NH4]+	0.602717	374.633	14.2873	3.81368	398.979	15.7645	3.9512
	75	818.72	TG(48:3)	0.0263957	6h	3.90852	[M+NH4]+	0.602717	1120.95	114.746	10.2365	1311.1	34.8683	2.65946
	76	820.737	TG(48:2)	0.00723893	6h	2.55867	[M+NH4]+	0.591983	7026.98	472.554	6.72486	8099.42	226.56	2.79724
	77	822.752	TG(48:1)	0.00567485	6h	3.28166	[M+NH4]+	0.591983	12920.6	682.722	5.28399	14478.2	245.098	1.69288
	78	850.783	TG(50:1)	0.0176996	6h	3.056	[M+NH4]+	0.591983	27789.7	1268.1	4.56321	30147.7	416.012	1.37991
	79	870.752	TG(52:5)	0.00203779	6h	2.87107	[M+NH4]+	0.591983	6485.8	356.69	5.49955	7495.31	280.791	3.74622
	80	876.799	TG(52:2)	0.0333916	6h	2.85127	[M+NH4]+	0.591983	49336.1	2232.27	4.52461	53050.5	1248.3	2.35304
	81	894.758	TG(54:7)	0.0449149	6h	3.46464	[M+NH4]+	0.591983	5719.72	534.19	9.33944	6525.53	213.369	3.26976
	82	920.768	TG(56:8)	0.0318344	6h	2.17209	[M+NH4]+	0.591983	3003.81	328.576	10.9387	3564.89	220.777	6.19309
	83	924.797	TG(56:6)	0.0454349	6h	4.97404	[M+NH4]+	0.591983	16301.8	2124.08	13.0297	19631.8	1216.2	6.19505

## Sheet: Control vs 13-Hour
									Control			1 Hour
		Experimental m/z	Lipid ID	Anova (p)	Highest Mean	ppm	Adduct	tR (min)	Mean	St Dev	% CV	Mean	St Dev	% CV
	1	492.472	Cer(d32:1)	0.00940563	H2S	10.3558	[M+H-H2O]+	0.903517	15.7211	3.17064	20.168	26.893	6.14673	22.8562
	2	492.477	Cer(d32:1)	0.049307	H2S	0.609165	[M+H-H2O]+	0.510217	7.0641	8.55539	121.111	16.8231	5.25187	31.2182
	3	516.475	Cer(d34:3)	0.00177856	H2S	5.0341	[M+H-H2O]+	0.966367	56.1472	10.2508	18.2571	92.9899	11.2695	12.1191
	4	518.493	Cer(d34:2)	0.0343613	H2S	0.771466	[M+H-H2O]+	0.510217	197.69	231.985	117.348	609.727	13.5174	2.21695
	5	518.495	Cer(d34:2)	0.0447236	H2S	3.66447	[M+H-H2O]+	0.6545	714.687	743.205	103.99	1920.39	263.314	13.7115
	6	592.571	Cer(d38:2)	0.0166081	H2S	7.08781	[M+H]+	0.510217	6.1768	7.40979	119.962	22.6566	5.76013	25.4236
	7	646.613	Cer(d42:3)	0.0197971	H2S	1.08256	[M+H]+	1.44348	12978.1	1470.48	11.3305	15235.4	400.641	2.62967
	8	648.63	Cer(d42:2)	0.0374836	H2S	1.23337	[M+H]+	0.499733	3761.65	4379.01	116.412	10653.6	188.087	1.76547
	9	650.644	Cer(d42:1)	0.0482603	H2S	0.461081	[M+H]+	0.499733	1838.86	2190.3	119.112	4640.6	132.736	2.86032
	10	674.642	Cer(d44:3)	0.0312129	H2S	3.55743	[M+H]+	0.510217	13.4556	16.4757	122.445	39.9667	4.42132	11.0625
	11	670.523	HexCer(d32:2)	0.00162125	H2S	3.43015	[M+H]+	0.9559	756.302	76.4803	10.1124	1033.26	88.7112	8.58559
	12	726.583	HexCer(d36:2)	0.0278058	H2S	7.01911	[M+H]+	0.89305	454.994	64.7377	14.2283	579.569	56.6513	9.77473
	13	790.647	HexCer(d42:3)	0.00386159	H2S	11.13	[M+H-H2O]+	0.85115	16.8717	8.34804	49.4797	63.692	10.0036	15.7062
	14	808.667	HexCer(d42:3)	0.0370299	H2S	0.741963	[M+H]+	0.903517	22657.2	9461.75	41.7606	38967.9	4820.39	12.3702
	15	808.667	HexCer(d42:3)	0.0349675	H2S	1.36026	[M+H]+	0.71735	3171.22	2089.14	65.8779	6039.96	453.333	7.50557
	16	810.685	HexCer(d42:2)	0.0401383	H2S	3.9473	[M+H]+	0.903517	75157.6	35265.1	46.9216	132041	13130.1	9.94391
	17	744.45	PC(32:6)	0.0340759	Control	10.0745	[M+Na]+	6.70727	464.742	64.3588	13.8483	376.799	37.1045	9.84731
	18	788.61	PC(36:1)	0.01496	Control	8.7495	[M+H]+	7.00642	338.212	69.4178	20.5249	241.108	21.719	9.00799
	19	818.659	PC(38:0)	0.0287837	Control	5.13031	[M+H]+	6.67583	970.459	285.326	29.4011	607.013	96.4918	15.8962
	21	844.679	PC(40:1)	0.0014088	Control	0.473553	[M+H]+	6.57088	10636.5	1084.14	10.1926	8113.51	385.255	4.74832
	22	846.692	PC(40:0)	0.0284128	Control	3.18887	[M+H]+	6.75727	333.427	85.0337	25.503	220.155	36.2576	16.4691
	23	866.658	PC(42:4)	0.0404391	Control	5.88464	[M+H]+	6.50772	1880.19	218.01	11.5951	1564.08	148.799	9.51346
	24	868.673	PC(42:3)	0.0191746	Control	7.36751	[M+H]+	6.64442	1645.21	189.999	11.5486	1349.56	87.201	6.46145
	25	870.694	PC(42:2)	0.00856854	Control	0.689105	[M+H]+	6.52867	4242.98	388.731	9.16175	3493.51	228.795	6.54914
	26	872.708	PC(42:1)	0.00224555	Control	2.29171	[M+H]+	6.73868	351.779	59.4385	16.8966	220.461	29.2731	13.2782
	27	872.711	PC(42:1)	0.00132875	Control	0.458342	[M+H]+	6.45772	17494.9	1881.41	10.754	11330.3	1562.26	13.7883
	28	888.769	PC(O-44:0)	0.0161231	Control	10.0137	[M+H]+	6.54962	50.892	19.1813	37.6902	15.0217	8.90248	59.2642
	29	896.706	PC(44:3)	0.00113396	Control	4.57227	[M+H]+	6.45772	1533.58	152.364	9.93516	1022.15	133.864	13.0963
	30	898.725	PC(44:2)	0.00143282	Control	1.22395	[M+H]+	6.43677	3066.96	296.747	9.67561	2098.8	262.212	12.4934
	31	900.741	PC(44:1)	3.67783e-05	Control	0.888157	[M+H]+	6.73868	150.645	24.5779	16.3151	55.9161	10.0265	17.9313
	32	900.741	PC(44:1)	0.00504194	Control	0.222039	[M+H]+	6.35295	9794.04	1016.97	10.3836	5184.51	1372.59	26.4749
	33	466.328	LPE(P-18:0)/LPE(O-18:0)	0.0256899	Control	2.78773	[M+H]+	6.47867	648.891	111.155	17.1301	496.311	37.2979	7.51502
	34	794.662	DG(48:8)	0.0113762	H2S	5.03356	[M+NH4]+	0.85115	4200.93	176.593	4.20366	5012.61	498.015	9.93523
	35	848.771	TG(50:2)	0.0476819	H2S	0.47127	[M+NH4]+	0.59165	10327.6	7775.02	75.2841	27679.3	814.779	2.94364
	36	874.786	TG(52:3)	0.0217888	H2S	0.114314	[M+NH4]+	0.59165	11721.5	7151.08	61.0081	27960.4	1047	3.74457
	37	896.775	TG(54:6)	0.0430442	H2S	4.9065	[M+NH4]+	0.5288	30.9417	35.0744	113.356	84.7456	9.42557	11.1222
	38	920.776	TG(56:8)	0.0433037	H2S	5.86466	[M+NH4]+	0.581167	1550.96	1257.65	81.0882	3279.93	72.7478	2.21797
	39	922.788	TG(56:7)	0.0385648	H2S	2.60082	[M+NH4]+	0.581167	9105.68	8315.55	91.3227	22755.4	722.141	3.17349
	40	924.8	TG(56:6)	0.028679	H2S	1.29758	[M+NH4]+	0.581167	12995.3	10502.9	80.8211	31266.1	993.39	3.17721
	41	928.827	TG(56:4)	0.0223903	H2S	6.35206	[M+NH4]+	0.581167	3796.31	1982.02	52.209	7147.19	194.649	2.72344
	42	948.801	TG(58:8)	0.0414459	H2S	0.316188	[M+NH4]+	0.581167	3267.93	3012.92	92.1965	7875.81	319.981	4.06283
	43	950.816	TG(58:7)	0.0330103	H2S	0.736209	[M+NH4]+	0.581167	7116.12	7381.77	103.733	17685.9	801.009	4.52908
	44	952.841	TG(58:6)	0.0470381	H2S	9.02572	[M+NH4]+	0.5288	668.047	736.297	110.216	1605.09	93.1386	5.80271
	45	958.87	TG(58:3)	0.0447832	H2S	10.116	[M+NH4]+	0.861617	79.1771	39.4608	49.8387	205.955	19.5996	9.51645
	46	962.906	TG(58:1)	0.00640644	H2S	5.50414	[M+NH4]+	0.861617	1443	247.687	17.1647	2111.52	234.358	11.099
	47	976.826	TG(60:8)	0.0230436	H2S	7.16602	[M+NH4]+	0.581167	558.664	462.999	82.8762	1328.56	68.0573	5.12265
	48	978.847	TG(60:7)	0.036844	H2S	1.43025	[M+NH4]+	0.581167	1003.71	962.346	95.8789	2431.25	169.455	6.96986
	49	986.905	TG(60:3)	0.0495704	H2S	5.97825	[M+NH4]+	0.85115	116.529	58.1174	49.874	362.101	41.3829	11.4285
	50	988.923	TG(60:2)	0.0464149	H2S	4.24703	[M+NH4]+	0.8721	2301.93	784.984	34.1011	3804.57	625.941	16.4523
	51	1062.94	TG(66:7)	0.0292847	H2S	1.59933	[M+NH4]+	0.5707	26.6631	32.0668	120.267	85.2996	11.3614	13.3194
	52	1064.95	TG(66:6)	0.0377569	H2S	4.13162	[M+NH4]+	0.5707	11.9283	14.8288	124.316	32.3588	8.3583	25.83
